# Supplementary material for: Drought Tolerance Strategies and Autophagy in Resilient Wheat Genotypes
Source: Cells. 2022 May 27;11(11):1765. doi: 10.3390/cells11111765 (PMC9179661; doi:10.3390/cells11111765)
Supplement: Supplementary file 1 [file cells-11-01765-s001.zip]

Archive with 1 entries (1 files):
- cells-1714556-supplementary.pdf
